# Supplementary material for: Systems Pharmacological Approach to Investigate the Mechanism of Acori Tatarinowii Rhizoma for Alzheimer's Disease
Source: Evid Based Complement Alternat Med. 2018 Jun 27;2018:5194016. doi: 10.1155/2018/5194016 (PMC6040288; doi:10.1155/2018/5194016)
Supplement: Supplementary Materials — Table S1 shows the structure of 105 compounds in Acori Tatarinowii Rhizoma (ShiChangPu, ATR). Compounds information was found in the TCMSP (http://lsp.nwu.edu.cn/) and was input to Pubchem (https://www.ncbi.nlm.nih.gov/pccompound/) for compounds names to be uniformly standardized. Table S2 shows the targets prediction of 32 identified active compounds of ATR. Molecular targets information was found in the TCMSP (http://lsp.nwu.edu.cn/), SEA (http://sea.bkslab.org) and the Binding Database (http://www.bindingdb.org). The targets were obtained from different databases and input to UniProt (http://www.uniprot.org/) to make the targets names uniformly standardized. Noise and error information was eliminated by PharGKB (https://www.pharmgkb.org/), Therapeutic Target Database (DTT, http://bidd.nus.edu.sg/group/cjttd/), and the Comparative Toxicogenomics Database (CTD, http://ctdbase.org/). Table S3 shows the potential targets of 32 identified active compounds of ATR were associated with AD. In order to elucidate the action relations of ATR in Alzheimer's disease, the integration was performed by means of gene and AD vocabulary mapping by using the DisGeNET association type ontology to select the targets related to AD. Table S4 shows the 175 targets mRNA expression profiles in 84 normal tissues. The targets organ location network was used with the dataset: GeneAtlas U133A, gcrma (http://biogps.org). [file 5194016.f1.xls]

## Sheet: Table S1
Table S1. The structure information of 105 compounds
TCSMP Molecule ID	Molecule Name	Molecular Weight	Oral bioavailability (%)	Blood-Brain barrier	Drug-likeness	Compound SMILES Format(or InChIKey)
MOL001509	(+)-alpha-Ionone	192.33	43.92	1.51	0.05	CC1=CCCC(C1C=CC(=O)C)(C)C
MOL003557	(-)-4-Epieremophilene	204.39	37.63	2.08	0.08	CC1CCC=C2C1(CC(CC2)C(=C)C)C
MOL001179	(−)-Alloaromadendrene	204.39	54.04	2.07	0.1	CC1CCC2C1C3C(C3(C)C)CCC2=C
MOL000612	(-)-alpha-cedrene	204.39	55.56	2.16	0.1	CC1CCC2C13CC=C(C(C3)C2(C)C)C
MOL000257	(-)-beta-Phellandrene	136.26	40.44	2.1	0.02	CC(C)C1CCC(=C)C=C1
MOL002003	(-)-Caryophyllene oxide	220.39	32.67	1.76	0.13	CC1(CC2C1CCC3(C(O3)CCC2=C)C)C
MOL000198	(-)-Linalool	154.28	39.8	1.36	0.02	CC(=CCCC(C)(C=C)O)C
MOL000268	(-)-Sabinene	136.26	46.21	2.18	0.04	CC(C)C12CCC(=C)C1C2
MOL000608	()-Terpinen-4-ol	154.28	81.41	1.66	0.03	CC1=CCC(CC1)(C(C)C)O
MOL000473	(-)-trans-Carveol	152.26	45.28	1.41	0.03	CC1=CCC(CC1O)C(=C)C
MOL003571	(+)-11-Epispathulenol	220.39	81.61	1.55	0.12	CC1(C2C1C3C(CCC3(C)O)C(=C)CC2)C
MOL003541	(+)-alpha-Longipinene	204.39	57.47	2.05	0.12	CC1=CCC2C3C1C2(CCCC3(C)C)C
MOL000019	(+)-Camphene	136.26	34.98	2.19	0.04	CC1(C2CCC(C2)C1=C)C
MOL003538	(+)-Ledene	204.39	51.84	2.16	0.1	CC1CCC2=C(CCC3C(C12)C3(C)C)C
MOL000333	(+)-Veraguensin	372.5	25.53	0.72	0.39	CC1C(C(OC1C2=CC(=C(C=C2)OC)OC)C3=CC(=C(C=C3)OC)OC)C
MOL003540	(1R)-Camphor-10-sulfonic acid	232.33	42.61	0	0.09	CC1(C2CCC1(C(=O)C2)CS(=O)(=O)O)C
MOL003539	(E)-2-propenoic acid,3-(3-hydroxy-2,6,6-trimethyl-1-cyclohexen-1-yl),methyl ester	224.33	30.7	0.3	0.08	DFHGJIJFSPSKJV-BFYSQQLMSA-N
MOL003564	(E)-3-(2,4-dimethylphenyl)acrylic acid	176.23	37.86	0.88	0.05	CC1=CC(=C(C=C1)C=CC(=O)O)C
MOL000193	(Z)-caryophyllene	204.39	30.29	2.15	0.09	CC1=CCCC(=C)C2CC(C2CC1)(C)C
MOL002955	2'-O-Methylisoliquiritigenin	270.3	75.86	-0.16	0.17	COC1=C(C=CC(=C1)O)C(=O)C=CC2=CC=C(C=C2)O
MOL003574	4-Aromadendrene	204.39	52.57	2.1	0.1	CC1CCC2C(C2(C)C)C3=C(CCC13)C
MOL001660	4-Methoxycinnamic acid	178.2	31	0.47	0.05	COC1=CC=C(C=C1)C=CC(=O)O
MOL000748	5-(Hydroxymethyl)-2-furaldehyde	126.12	45.07	-0.27	0.02	C1=C(OC(=C1)C=O)CO
MOL003544	Acoramone	224.28	63.43	0.93	0.07	CC(=O)CC1=CC(=C(C=C1OC)OC)OC
MOL003572	alpha-Bisabolol	222.41	16.77	1.3	0.07	CC1=CCC(CC1)C(C)(CCC=C(C)C)O
MOL002085	alpha-Cubebene	204.39	16.73	2.1	0.11	CC1CCC(C2C13C2C(=CC3)C)C(C)C
MOL001599	alpha-cubebol	208.38	64.81	1.43	0.09	CC1=CC2C(CCC(C2CC1)(C)O)C(C)C
MOL000024	alpha-humulene	204.39	22.98	2.08	0.06	CC1=CCC(C=CCC(=CCC1)C)(C)C
MOL003126	alpha-Muurolene	204.39	18.73	2.05	0.08	CC1=CC2C(CC1)C(=CCC2C(C)C)C
MOL003543	Aminacrin	194.25	35	0.33	0.12	C1=CC=C2C(=C1)C(=C3C=CC=CC3=N2)N
MOL003579	Anisole	108.15	19.88	1.94	0.01	COC1=CC=CC=C1
MOL000008	apigenin	270.25	23.06	-0.61	0.21	C1=CC(=CC=C1C2=CC(=O)C3=C(C=C(C=C3O2)O)O)O
MOL003545	aristolene	204.39	52.2	2.08	0.11	CC1CCCC2=CCC3C(C12C)C3(C)C
MOL003546	Aristolone	218.37	45.31	1.54	0.13	CC1CCCC2=CC(=O)C3C(C12C)C3(C)C
MOL003558	Asaronic acid	212.22	61.92	0.56	0.07	COC1=CC(=C(C=C1C(=O)O)OC)OC
MOL003548	Asatone	448.56	12.53	0.16	0.52	COC1=CC2(C(C3C(=CC2(C(=O)C3(OC)OC)OC)CC=C)C(C1=O)(OC)OC)CC=C
MOL000561	Astragalin	448.41	14.03	-1.97	0.74	C1=CC(=CC=C1C2=C(C(=O)C3=C(C=C(C=C3O2)O)O)OC4C(C(C(C(O4)CO)O)O)O)O
MOL003547	Azaron	208.28	38.39	1.18	0.06	CC=CC1=CC(=C(C=C1OC)OC)OC
MOL000884	Azulen	128.18	29.16	2.01	0.03	C1=CC=C2C=CC=C2C=C1
MOL000708	Benzaldehyde	106.13	32.63	1.66	0.01	C1=CC=C(C=C1)C=O
MOL001335	Benzyl Alcohol	108.15	58.68	1.27	0.01	C1=CC=C(C=C1)CO
MOL003032	Benzyl Benzoate	212.26	18.64	1.18	0.09	C1=CC=C(C=C1)COC(=O)C2=CC=CC=C2
MOL003550	Benzyl Chloride	126.59	73.8	2.02	0.01	C1=CC=C(C=C1)CCl
MOL001945	Bergapten	216.2	42.21	0.69	0.13	COC1=C2C=CC(=O)OC2=CC3=C1C=CO3
MOL002124	beta-asarone	208.28	35.61	1.24	0.06	CC=CC1=CC(=C(C=C1OC)OC)OC
MOL003534	beta-Cadinene	204.39	17.12	2.06	0.08	CC1=CCC2C(C1)C(CC=C2C)C(C)C
MOL000266	beta-Cubebene	204.39	32.81	2.02	0.11	CC1CCC(C2C13C2C(=C)CC3)C(C)C
MOL002335	beta-Gurjunene	204.39	51.36	2.07	0.1	CC1CCC2C(C2(C)C)C3C1CCC3=C
MOL000029	beta-Humulene	204.39	26.87	2.01	0.06	CC1=CCC(C=CCC(=C)CCC1)(C)C
MOL000035	beta-Selinene	204.39	24.39	2.12	0.08	CC(=C)C1CCC2(CCCC(=C)C2C1)C
MOL000166	Bisabolol	222.41	21.62	1.37	0.07	CC1=CCC(CC1)C(C)(CCC=C(C)C)O
MOL003551	Bisasarcin	416.56	18.55	0.54	0.5	CC1C(C(C1C2=CC(=C(C=C2OC)OC)OC)C3=CC(=C(C=C3OC)OC)OC)C
MOL003577	Bisasaricin	416.56	28.94	0.65	0.5	WCERJEZPIONOJU-BIPDHNIMSA-N
MOL003047	Borneol	154.28	83.54	1.43	0.05	CC1(C2CCC1(C(C2)O)C)C
MOL000223	caffeic acid	180.17	25.76	-0.26	0.05	C1=CC(=C(C=C1C=CC(=O)O)O)O
MOL003573	calacorene	200.35	16.2	1.99	0.08	CC1=CCC(C2=C1C=CC(=C2)C)C(C)C
MOL003553	Calamendiol	236.39	61.13	0.67	0.11	CC(C)C1CCC(C2C1(CC(=C)CC2)O)(C)O
MOL001566	calarene	204.39	52.16	2.04	0.11	CC1CCC=C2C1(C3C(C3(C)C)CC2)C
MOL000130	Camphor	152.26	67.17	1.71	0.05	CC1(C2CCC1(C(=O)C2)C)C
MOL000904	cineole	154.28	59.96	1.94	0.05	CC1(C2CCC(O1)(CC2)C)C
MOL003552	Cyclite	171.04	9.13	1.96	0.01	C1=CC=C(C=C1)CBr
MOL003578	Cycloartenol	426.8	38.69	1.33	0.78	CC(CCC=C(C)C)C1CCC2(C1(CCC34C2CCC5C3(C4)CCC(C5(C)C)O)C)C
MOL003542	Desmethyl Icaritin	354.38	38.04	-0.49	0.39	CC(=CCC1=C(C=C(C2=C1OC(=C(C2=O)O)C3=CC=C(C=C3)O)O)O)C
MOL002095	Diethyl Phthalate	222.26	52.19	0.57	0.07	CCOC(=O)C1=CC=CC=C1C(=O)OCC
MOL003171	Disulfiram	168.16	8.72	-0.04	0.04	COC1=CC(=O)C(=CC1=O)OC
MOL000269	Elemicin	208.28	21.94	1.28	0.06	COC1=CC(=CC(=C1OC)OC)CC=C
MOL000472	emodin	270.25	24.4	-0.66	0.24	CC1=CC(=C2C(=C1)C(=O)C3=CC(=CC(=C3C2=O)O)O)O
MOL003570	Epishyobunone	220.39	42.37	1.59	0.07	CC(C)C1CCC(C(C1=O)C(=C)C)(C)C=C
MOL003576	Eudesmine	386.48	52.35	0.05	0.62	COC1=C(C=C(C=C1)C2C3COC(C3CO2)C4=CC(=C(C=C4)OC)OC)OC
MOL003549	gamma-Asarone	208.28	22.76	1.33	0.06	COC1=CC(=C(C=C1CC=C)OC)OC
MOL003554	Gazarin	196.22	74.63	0.65	0.06	COC1=CC(=C(C=C1C=O)OC)OC
MOL003559	gramenone	220.39	16.36	1.68	0.09	COC1=CC(=CC(=C1)O)C2C3C(CO2)C(OC3=O)C4=CC(=C(C(=C4)OC)OC)O
MOL000171	Guaiol	222.41	38.77	1.47	0.09	CC1CCC(CC2=C1CCC2C)C(C)(C)O
MOL003560	Isocalamendiol	238.41	57.63	0.74	0.11	CC(C)C1CCC(C2C1(CC(=C)CC2)O)(C)O
MOL002006	Isocembrol	290.54	15.06	1.24	0.17	CC1=CCCC(C=CC(CCC(=CCC1)C)C(C)C)(C)O
MOL000265	Isoelemicin	208.28	46.72	1.26	0.06	CC=CC1=CC(=C(C(=C1)OC)OC)OC
MOL003521	Isohomogenol	178.25	32.61	1.33	0.04	CC=CC1=CC(=C(C=C1)OC)OC
MOL003561	isopimpinellin	246.23	25.93	0.5	0.17	COC1=C2C=COC2=C(C3=C1C=CC(=O)O3)OC
MOL004958	Isoschaftoside	564.54	17.38	-3.36	0.83	C1C(C(C(C(O1)C2=C(C3=C(C(=C2O)C4C(C(C(C(O4)CO)O)O)O)OC(=CC3=O)C5=CC=C(C=C5)O)O)O)O)O
MOL003563	Isoshyobunone	220.39	23.48	1.53	0.07	CC(C)C1CCC(C(=C(C)C)C1=O)(C)C=C
MOL000422	kaempferol	286.25	41.88	-0.55	0.24	C1=CC(=CC=C1C2=C(C(=O)C3=C(C=C(C=C3O2)O)O)O)O
MOL003565	longicyclene	204.39	46.07	2.16	0.15	CC1(CCCC2(C3C1C4C2(C4C3)C)C)C
MOL000356	lupeol	426.8	12.12	1.29	0.78	CC(=C)C1CCC2(C1C3CCC4C5(CCC(C(C5CCC4(C3(CC2)C)C)(C)C)O)C)C
MOL000003	Mannitol	182.2	17.73	-4.07	0.03	C(C(C(C(C(CO)O)O)O)O)O
MOL001944	Marmesin	246.28	50.28	0.07	0.18	CC(C)(C1CC2=C(O1)C=C3C(=C2)C=CC(=O)O3)O
MOL003555	Methyl isoeugenol	178.25	74.21	1.48	0.04	CC=CC1=CC(=C(C=C1)OC)OC
MOL000207	Methyleugenol	178.25	73.36	1.41	0.04	COC1=C(C=C(C=C1)CC=C)OC
MOL003566	Murolan-3,9(11)-diene-10-peroxy	236.39	36.72	1.04	0.11	DFHGJIJFSPSKJV-BFYSQQLMSA-N
MOL000197	Myrcene	136.26	24.96	1.98	0.02	CC(=CCCC(=C)C=C)C
MOL001393	Myristic Acid	228.42	21.18	0.99	0.07	CCCCCCCCCCCCCC(=O)O
MOL003567	N-Benzyldiethylamine	163.29	43.05	1.99	0.03	CCN(CC)CC1=CC=CC=C1
MOL000119	Nerolidol	222.41	40.43	1.31	0.06	CC(=CCCC(=CCCC(C)(C=C)O)C)C
MOL002693	nicotiflorin	594.57	3.64	-2.55	0.73	CC1C(C(C(C(O1)OCC2C(C(C(C(O2)OC3=C(OC4=CC(=CC(=C4C3=O)O)O)C5=CC=C(C=C5)O)O)O)O)O)O)O
MOL000069	palmitic acid	256.48	19.3	1	0.1	CCCCCCCCCCCCCCCC(=O)O
MOL003568	Patchoulene	204.39	49.06	2.17	0.11	CC1CCC23C1CC(C2(C)C)CC=C3C
MOL000771	p-coumaric acid	164.17	43.29	0.13	0.04	C1=CC(=CC=C1C=CC(=O)O)O
MOL000117	P-Cymene	134.24	27.2	2.1	0.02	CC1=CC=C(C=C1)C(C)C
MOL000105	protocatechuic acid	154.13	25.37	-0.17	0.04	C1=CC(=C(C=C1C(=O)O)O)O
MOL003569	Rhodionin	448.41	21.69	-2.03	0.75	CC1C(C(C(C(O1)OC2=C(C3=C(C(=C2)O)C(=O)C(=C(O3)C4=CC=C(C=C4)O)O)O)O)O)O
MOL000010	Rhoifolin	578.57	6.68	-2.98	0.77	CC1C(C(C(C(O1)OC2C(C(C(OC2OC3=CC(=C4C(=C3)OC(=CC4=O)C5=CC=C(C=C5)O)O)CO)O)O)O)O)O
MOL002361	Terragon	148.22	36.59	1.83	0.03	COC1=CC=C(C=C1)CC=C
MOL002042	thymol	150.24	41.47	1.68	0.03	CC1=CC(=C(C=C1)C(C)C)O
MOL000114	vanillic acid	168.16	35.47	0.09	0.04	COC1=C(C=CC(=C1)C(=O)O)O
MOL003575	α-Panasinsene	204.39	56.77	2.11	0.12	CC1=CCCC2(C13CC(C3CC2)(C)C)C
MOL003556	δ-cadinene	204.39	20.29	2.1	0.08	CC1=CC2C(CCC(=C2CC1)C)C(C)C

## Sheet: Table S2
Table S2. Information of compound-target interactions )
Molecule ID	Molecule Name	Target Name	Gene Name	UniProt ID
M1	(-)-Alloaromadendrene	Alpha-1A adrenergic receptor	ADRA1A	P35348
M1	(-)-Alloaromadendrene	Alpha-1B adrenergic receptor	ADRA1B	P35368
M1	(-)-Alloaromadendrene	Beta-1 adrenergic receptor	ADRB1	P08588
M1	(-)-Alloaromadendrene	Beta-2 adrenergic receptor	ADRB2	P07550
M1	(-)-Alloaromadendrene	Muscarinic acetylcholine receptor M1	CHRM1	P11229
M1	(-)-Alloaromadendrene	Muscarinic acetylcholine receptor M2	CHRM2	P08172
M1	(-)-Alloaromadendrene	Muscarinic acetylcholine receptor M3	CHRM3	P20309
M1	(-)-Alloaromadendrene	Neuronal acetylcholine receptor subunit alpha-2	CHRNA2	Q15822
M1	(-)-Alloaromadendrene	Neuronal acetylcholine receptor subunit alpha-7	CHRNA7	P36544
M1	(-)-Alloaromadendrene	Dopamine D1 receptor	DRD1	P21728
M1	(-)-Alloaromadendrene	Gamma-aminobutyric acid receptor subunit alpha-1	GABRA1	P14867
M1	(-)-Alloaromadendrene	Gamma-aminobutyric-acid receptor alpha-3 subunit	GABRA2	P47869
M1	(-)-Alloaromadendrene	5-hydroxytryptamine 2A receptor	HTR2A	P28223
M1	(-)-Alloaromadendrene	Nuclear receptor coactivator 2	NCOA2	Q15596
M1	(-)-Alloaromadendrene	Retinoic acid receptor RXR-alpha	RXRA	P19793
M1	(-)-Alloaromadendrene	Sodium-dependent noradrenaline transporter	SLC6A2	P23975
M1	(-)-Alloaromadendrene	Sodium-dependent dopamine transporter	SLC6A3	Q01959
M2	(-)-alpha-cedrene	Alcohol dehydrogenase 1B	ADH1B	P00325
M2	(-)-alpha-cedrene	Alcohol dehydrogenase 1C	ADH1C	P00326
M2	(-)-alpha-cedrene	Muscarinic acetylcholine receptor M1	CHRM1	P11229
M2	(-)-alpha-cedrene	Muscarinic acetylcholine receptor M3	CHRM3	P20309
M2	(-)-alpha-cedrene	Gamma-aminobutyric acid receptor subunit alpha-1	GABRA1	P14867
M2	(-)-alpha-cedrene	Gamma-aminobutyric-acid receptor alpha-2 subunit	GABRA2	P47869
M2	(-)-alpha-cedrene	Nuclear receptor coactivator 2	NCOA2	Q15596
M2	(-)-alpha-cedrene	Prostaglandin G/H synthase 2	PTGS2	P35354
M2	(-)-alpha-cedrene	Retinoic acid receptor RXR-alpha	RXRA	P19793
M3	(+)-alpha-Longipinene	Muscarinic acetylcholine receptor M2	CHRM2	P08172
M3	(+)-alpha-Longipinene	Muscarinic acetylcholine receptor M3	CHRM3	P20309
M3	(+)-alpha-Longipinene	Neuronal acetylcholine receptor subunit alpha-2	CHRNA2	Q15822
M3	(+)-alpha-Longipinene	Gamma-aminobutyric acid receptor subunit alpha-1	GABRA1	P14867
M4	(-)-Caryophyllene oxide	Acetylcholinesterase	ACHE	P22303
M4	(-)-Caryophyllene oxide	Alpha-1B adrenergic receptor	ADRA1B	P35368
M4	(-)-Caryophyllene oxide	Muscarinic acetylcholine receptor M1	CHRM1	P11229
M4	(-)-Caryophyllene oxide	Muscarinic acetylcholine receptor M2	CHRM2	P08172
M4	(-)-Caryophyllene oxide	Muscarinic acetylcholine receptor M3	CHRM3	P20309
M4	(-)-Caryophyllene oxide	Dipeptidyl peptidase IV	DPP4	P27487
M4	(-)-Caryophyllene oxide	Prothrombin	F2	P00734
M4	(-)-Caryophyllene oxide	Gamma-aminobutyric acid receptor subunit alpha-1	GABRA1	P14867
M4	(-)-Caryophyllene oxide	Gamma-aminobutyric-acid receptor subunit alpha-6	GABRA6	Q16445
M4	(-)-Caryophyllene oxide	Prostaglandin G/H synthase 2	PTGS2	P35354
M5	(+)-11-Epispathulenol	Muscarinic acetylcholine receptor M1	CHRM1	P11229
M5	(+)-11-Epispathulenol	Muscarinic acetylcholine receptor M2	CHRM2	P08172
M5	(+)-11-Epispathulenol	Muscarinic acetylcholine receptor M3	CHRM3	P20309
M6	(+)-Ledene	Muscarinic acetylcholine receptor M1	CHRM1	P11229
M6	(+)-Ledene	Muscarinic acetylcholine receptor M3	CHRM3	P20309
M6	(+)-Ledene	Nuclear receptor coactivator 2	NCOA2	Q15596
M7	(+)-Veraguensin	4-aminobutyrate aminotransferase, mitochondrial	ABAT	P80404
M7	(+)-Veraguensin	Multidrug resistance protein 1	ABCB1	P08183
M7	(+)-Veraguensin	ATP-binding cassette sub-family G member 2	ABCG2	Q9UNQ0
M7	(+)-Veraguensin	Acetylcholinesterase	ACHE	P22303
M7	(+)-Veraguensin	Alpha-1A adrenergic receptor	ADRA1A	P35348
M7	(+)-Veraguensin	Alpha-1B adrenergic receptor	ADRA1B	P35368
M7	(+)-Veraguensin	Alpha-1D adrenergic receptor	ADRA1D	P25100
M7	(+)-Veraguensin	Alpha-2C adrenergic receptor	ADRA2C	P18825
M7	(+)-Veraguensin	Beta-2 adrenergic receptor	ADRB2	P07550
M7	(+)-Veraguensin	Aldose reductase	AKR1B1	P15121
M7	(+)-Veraguensin	Aldo-keto reductase family 1 member B10	AKR1B10	O60218
M7	(+)-Veraguensin	Aldo-keto reductase family 1 member C3	AKR1C3	P42330
M7	(+)-Veraguensin	Succinate-semialdehyde dehydrogenase, mitochondrial	ALDH5A1	P51649
M7	(+)-Veraguensin	Amyloid beta A4 protein	APP	P05067
M7	(+)-Veraguensin	Carbonic anhydrase 12	CA12	O43570
M7	(+)-Veraguensin	Carbonic anhydrase 13	CA13	Q8N1Q1
M7	(+)-Veraguensin	Carbonic anhydrase 14	CA14	Q9ULX7
M7	(+)-Veraguensin	Carbonic anhydrase 3	CA3	P07451
M7	(+)-Veraguensin	Carbonic anhydrase 4	CA4	P22748
M7	(+)-Veraguensin	Carbonic anhydrase 5A, mitochondrial	CA5A	P35218
M7	(+)-Veraguensin	Carbonic anhydrase 5B, mitochondrial	CA5B	Q9Y2D0
M7	(+)-Veraguensin	Carbonic anhydrase 6	CA6	P23280
M7	(+)-Veraguensin	Carbonic anhydrase 7	CA7	P43166
M7	(+)-Veraguensin	Carbonic anhydrase 9	CA9	Q16790
M7	(+)-Veraguensin	Calmodulin1	CALM1	P0DP23
M7	(+)-Veraguensin	Calmodulin2	CALM2	P0DP24
M7	(+)-Veraguensin	Calmodulin3	CALM3	P0DP25
M7	(+)-Veraguensin	Muscarinic acetylcholine receptor M1	CHRM1	P11229
M7	(+)-Veraguensin	Muscarinic acetylcholine receptor M3	CHRM3	P20309
M7	(+)-Veraguensin	Muscarinic acetylcholine receptor M4	CHRM4	P08173
M7	(+)-Veraguensin	Muscarinic acetylcholine receptor M5	CHRM5	P08912
M7	(+)-Veraguensin	Neuronal acetylcholine receptor subunit alpha-7	CHRNA7	P36544
M7	(+)-Veraguensin	CDGSH iron-sulfur domain-containing protein 1	CISD1	Q9NZ45
M7	(+)-Veraguensin	Cytochrome P450 1A1	CYP1A1	P04798
M7	(+)-Veraguensin	Cytochrome P450 1B1	CYP1B1	Q16678
M7	(+)-Veraguensin	Cysteinyl leukotriene receptor 1	CYSLTR1	Q9Y271
M7	(+)-Veraguensin	Cysteinyl leukotriene receptor 2	CYSLTR2	Q9NS75
M7	(+)-Veraguensin	Dopamine D1 receptor	DRD1	P21728
M7	(+)-Veraguensin	D(2) dopamine receptor	DRD2	P14416
M7	(+)-Veraguensin	Estrogen receptor	ESR1	P03372
M7	(+)-Veraguensin	Estrogen receptor beta	ESR2	Q92731
M7	(+)-Veraguensin	Coagulation factor Xa	F10	P00742
M7	(+)-Veraguensin	Tissue factor	F3	P13726
M7	(+)-Veraguensin	Lactoylglutathione lyase	GLO1	Q04760
M7	(+)-Veraguensin	G-protein coupled receptor 183	GPR183	P32249
M7	(+)-Veraguensin	Histone deacetylase 4	HDAC4	P56524
M7	(+)-Veraguensin	Heat shock protein HSP 90-alpha	HSP90AA1	P07900
M7	(+)-Veraguensin	Inosine-5'-monophosphate dehydrogenase 1	IMPDH1	P20839
M7	(+)-Veraguensin	Inosine-5'-monophosphate dehydrogenase 2	IMPDH2	P12268
M7	(+)-Veraguensin	Potassium voltage-gated channel subfamily A member 3	KCNA3	P22001
M7	(+)-Veraguensin	Potassium voltage-gated channel subfamily H member 2	KCNH2	Q12809
M7	(+)-Veraguensin	Calcium-activated potassium channel subunit alpha 1	KCNMA1	Q12791
M7	(+)-Veraguensin	Krueppel-like factor 5	KLF5	Q13887
M7	(+)-Veraguensin	Leukotriene B4 receptor 1	LTB4R	Q15722
M7	(+)-Veraguensin	Amine oxidase [flavin-containing] A	MAOA	P21397
M7	(+)-Veraguensin	Amine oxidase [flavin-containing] B	MAOB	P27338
M7	(+)-Veraguensin	Macrophage migration inhibitory factor	MIF	P14174
M7	(+)-Veraguensin	Interstitial collagenase	MMP1	P03956
M7	(+)-Veraguensin	72 kDa type IV collagenase	MMP2	P08253
M7	(+)-Veraguensin	Matrix metalloproteinase-9	MMP9	P14780
M7	(+)-Veraguensin	Nuclear receptor coactivator 2	NCOA2	Q15596
M7	(+)-Veraguensin	Nuclear factor erythroid 2-related factor 2	NFE2L2	Q16236
M7	(+)-Veraguensin	Ribosyldihydronicotinamide dehydrogenase [quinone]	NQO2	P16083
M7	(+)-Veraguensin	Ornithine decarboxylase	ODC1	P11926
M7	(+)-Veraguensin	Delta-type opioid receptor	OPRD1	P41143
M7	(+)-Veraguensin	CGMP-inhibited 3',5'-cyclic phosphodiesterase A	PDE3A	Q14432
M7	(+)-Veraguensin	Prostaglandin E2 receptor EP2 subtype	PTGER2	P43116
M7	(+)-Veraguensin	Prostaglandin G/H synthase 1	PTGS1	P23219
M7	(+)-Veraguensin	Prostaglandin G/H synthase 2	PTGS2	P35354
M7	(+)-Veraguensin	Tyrosine-protein phosphatase non-receptor type 1	PTPN1	P18031
M7	(+)-Veraguensin	Transcription factor p65	RELA	Q04206
M7	(+)-Veraguensin	Retinoic acid receptor RXR-alpha	RXRA	P19793
M7	(+)-Veraguensin	Retinoic acid receptor RXR-beta	RXRB	P28702
M7	(+)-Veraguensin	Sodium channel protein type 5 subunit alpha	SCN5A	Q14524
M7	(+)-Veraguensin	Sentrin-specific protease 6	SENP6	Q9GZR1
M7	(+)-Veraguensin	Sentrin-specific protease 7	SENP7	Q9BQF6
M7	(+)-Veraguensin	Solute carrier family 22 member 12	SLC22A12	Q96S37
M7	(+)-Veraguensin	Sodium-dependent dopamine transporter	SLC6A3	Q01959
M7	(+)-Veraguensin	Toll-like receptor 9	TLR9	Q9NR96
M7	(+)-Veraguensin	DNA topoisomerase 2-alpha	TOP2A	P11388
M7	(+)-Veraguensin	Tubulin beta-1 chain	TUBB1	Q9H4B7
M7	(+)-Veraguensin	Tubulin beta-3 chain	TUBB3	Q13509
M8	2'-O-Methylisoliquiritigenin	Beta-2 adrenergic receptor	ADRB2	P07550
M8	2'-O-Methylisoliquiritigenin	Androgen receptor	AR	P10275
M8	2'-O-Methylisoliquiritigenin	Carbonic anhydrase II	CA2	P00918
M8	2'-O-Methylisoliquiritigenin	Calmodulin-1	CALM1	P0DP23
M8	2'-O-Methylisoliquiritigenin	Calmodulin-2	CALM2	P0DP24
M8	2'-O-Methylisoliquiritigenin	Calmodulin-3	CALM3	P0DP25
M8	2'-O-Methylisoliquiritigenin	Cyclin-A2	CCNA2	P20248
M8	2'-O-Methylisoliquiritigenin	Cyclin-dependent kinase 2	CDK2	P24941
M8	2'-O-Methylisoliquiritigenin	Serine/threonine-protein kinase Chk1	CHEK1	O14757
M8	2'-O-Methylisoliquiritigenin	Estrogen receptor	ESR1	P03372
M8	2'-O-Methylisoliquiritigenin	Estrogen receptor beta	ESR2	Q92731
M8	2'-O-Methylisoliquiritigenin	Glycogen synthase kinase-3 beta	GSK3B	P49841
M8	2'-O-Methylisoliquiritigenin	Hemoglobin subunit alpha	HBA2	P69905
M8	2'-O-Methylisoliquiritigenin	Amine oxidase [flavin-containing] B	MAOB	P27338
M8	2'-O-Methylisoliquiritigenin	Mitogen-activated protein kinase 14	MAPK14	Q16539
M8	2'-O-Methylisoliquiritigenin	Nitric oxide synthase, inducible	NOS2	P35228
M8	2'-O-Methylisoliquiritigenin	CGMP-inhibited 3',5'-cyclic phosphodiesterase A	PDE3A	Q14432
M8	2'-O-Methylisoliquiritigenin	Serine/threonine-protein kinase pim-1	PIM1	P11309
M8	2'-O-Methylisoliquiritigenin	cAMP-dependent protein kinase inhibitor alpha	PKIA	P61925
M8	2'-O-Methylisoliquiritigenin	Peroxisome proliferator activated receptor gamma	PPARG	P37231
M8	2'-O-Methylisoliquiritigenin	cAMP-dependent protein kinase catalytic subunit alpha	PRKACA	P17612
M8	2'-O-Methylisoliquiritigenin	Prostaglandin G/H synthase 1	PTGS1	P23219
M8	2'-O-Methylisoliquiritigenin	Prostaglandin G/H synthase 2	PTGS2	P35354
M8	2'-O-Methylisoliquiritigenin	Sodium-dependent serotonin transporter	SLC6A4	P31645
M9	9-AMINOACRIDINE	ATP-binding cassette sub-family G member 2	ABCG2	Q9UNQ0
M9	9-AMINOACRIDINE	Acetylcholinesterase	ACHE	P22303
M9	9-AMINOACRIDINE	Cholinesterase	BCHE	P06276
M9	9-AMINOACRIDINE	Complement C1r subcomponent	C1R	P00736
M9	9-AMINOACRIDINE	Voltage-dependent calcium channel subunit alpha-2/delta-1	CACNA2D1	P54289
M9	9-AMINOACRIDINE	Acetylcholine receptor subunit epsilon	CHRNE	Q04844
M9	9-AMINOACRIDINE	Cytochrome P450 1A2	CYP1A2	P05177
M9	9-AMINOACRIDINE	Glutamate receptor ionotropic, NMDA 2A	GRIN2A	Q12879
M9	9-AMINOACRIDINE	Beta-glucuronidase	GUSB	P08236
M9	9-AMINOACRIDINE	5-hydroxytryptamine receptor 3A	HTR3A	P46098
M9	9-AMINOACRIDINE	Indoleamine 2,3-dioxygenase 1	IDO1	P14902
M9	9-AMINOACRIDINE	Amine oxidase [flavin-containing] B	MAOB	P27338
M9	9-AMINOACRIDINE	Nuclear receptor coactivator 2	NCOA2	Q15596
M9	9-AMINOACRIDINE	cGMP-specific 3',5'-cyclic phosphodiesterase	PDE5A	O76074
M9	9-AMINOACRIDINE	Urokinase plasminogen activator surface receptor	PLAUR	Q03405
M9	9-AMINOACRIDINE	cAMP-dependent protein kinase catalytic subunit alpha	PRKACA	P17612
M9	9-AMINOACRIDINE	Prostaglandin G/H synthase 1	PTGS1	P23219
M9	9-AMINOACRIDINE	Prostaglandin G/H synthase 2	PTGS2	P35354
M9	9-AMINOACRIDINE	Queuine tRNA-ribosyltransferase	QTRT1	Q9BXR0
M9	9-AMINOACRIDINE	DNA repair protein RAD52 homolog	RAD52	P43351
M9	9-AMINOACRIDINE	CAAX prenyl protease 2	RCE1	Q9Y256
M9	9-AMINOACRIDINE	Sodium channel protein type 5 subunit alpha	SCN5A	Q14524
M9	9-AMINOACRIDINE	Sodium channel protein type 8 subunit alpha	SCN8A	Q9UQD0
M9	9-AMINOACRIDINE	Solute carrier family 2, facilitated glucose transporter member 1	SLC2A1	P11166
M9	9-AMINOACRIDINE	Neuromedin-K receptor	TACR3	P29371
M9	9-AMINOACRIDINE	Toll-like receptor 7	TLR7	Q9NYK1
M9	9-AMINOACRIDINE	Toll-like receptor 8	TLR8	Q9NR97
M9	9-AMINOACRIDINE	Tubulin beta-3 chain	TUBB3	Q13509
M10	alpha-Cubebene	Muscarinic acetylcholine receptor M1	CHRM1	P11229
M10	alpha-Cubebene	Muscarinic acetylcholine receptor M2	CHRM2	P08172
M10	alpha-Cubebene	Muscarinic acetylcholine receptor M3	CHRM3	P20309
M10	alpha-Cubebene	Neuronal acetylcholine receptor subunit alpha-2	CHRNA2	Q15822
M10	alpha-Cubebene	Gamma-aminobutyric acid receptor subunit alpha-1	GABRA1	P14867
M10	alpha-Cubebene	Prostaglandin G/H synthase 2	PTGS2	P35354
M11	Aristolone	Alcohol dehydrogenase 1B	ADH1B	P00325
M11	Aristolone	Alcohol dehydrogenase 1C	ADH1C	P00326
M11	Aristolone	Muscarinic acetylcholine receptor M1	CHRM1	P11229
M11	Aristolone	Muscarinic acetylcholine receptor M2	CHRM2	P08172
M11	Aristolone	Muscarinic acetylcholine receptor M3	CHRM3	P20309
M11	Aristolone	Gamma-aminobutyric acid receptor subunit alpha-1	GABRA1	P14867
M11	Aristolone	Prostaglandin G/H synthase 2	PTGS2	P35354
M12	Bergapten	ATP-binding cassette sub-family G member 2	ABCG2	Q9UNQ0
M12	Bergapten	Carbonic anhydrase 12	CA12	O43570
M12	Bergapten	Carbonic anhydrase 13	CA13	Q8N1Q1
M12	Bergapten	Carbonic anhydrase 14	CA14	Q9ULX7
M12	Bergapten	Carbonic anhydrase 3	CA3	P07451
M12	Bergapten	Carbonic anhydrase 5A, mitochondrial	CA5A	P35218
M12	Bergapten	Carbonic anhydrase 5B, mitochondrial	CA5B	Q9Y2D0
M12	Bergapten	Carbonic anhydrase 6	CA6	P23280
M12	Bergapten	Carbonic anhydrase 7	CA7	P43166
M12	Bergapten	Carbonic anhydrase 9	CA9	Q16790
M12	Bergapten	Cyclic AMP-responsive element-binding protein 1	CREB1	P16220
M12	Bergapten	Testosterone 17-beta-dehydrogenase 3	HSD17B3	P37058
M12	Bergapten	Interleukin-2	IL2	P60568
M12	Bergapten	Potassium voltage-gated channel subfamily A member 3	KCNA3	P22001
M12	Bergapten	Amine oxidase [flavin-containing] B	MAOB	P27338
M12	Bergapten	Nuclear factor NF-kappa-B p105 subunit	NFKB1	P19838
M12	Bergapten	NAD(P)H dehydrogenase [quinone] 1	NQO1	P15559
M12	Bergapten	Ornithine decarboxylase	ODC1	P11926
M12	Bergapten	Exportin-1	XPO1	O14980
M13	beta-asarone	ATP-binding cassette sub-family G member 2	ABCG2	Q9UNQ0
M13	beta-asarone	Alpha-1A adrenergic receptor	ADRA1A	P35348
M13	beta-asarone	Alpha-1B adrenergic receptor	ADRA1B	P35368
M13	beta-asarone	Alpha-2A adrenergic receptor	ADRA2A	P08913
M13	beta-asarone	Alpha-2B adrenergic receptor	ADRA2B	P18089
M13	beta-asarone	Alpha-2C adrenergic receptor	ADRA2C	P18825
M13	beta-asarone	Beta-1 adrenergic receptor	ADRB1	P08588
M13	beta-asarone	Beta-2 adrenergic receptor	ADRB2	P07550
M13	beta-asarone	Aldo-keto reductase family 1 member B10	AKR1B10	O60218
M13	beta-asarone	Muscarinic acetylcholine receptor M1	CHRM1	P11229
M13	beta-asarone	Muscarinic acetylcholine receptor M2	CHRM2	P08172
M13	beta-asarone	Muscarinic acetylcholine receptor M3	CHRM3	P20309
M13	beta-asarone	CDGSH iron-sulfur domain-containing protein 1	CISD1	Q9NZ45
M13	beta-asarone	Cytochrome P450 1A1	CYP1A1	P04798
M13	beta-asarone	Cytochrome P450 1B1	CYP1B1	Q16678
M13	beta-asarone	Dopamine D1 receptor	DRD1	P21728
M13	beta-asarone	Proto-oncogene c-Fos	FOS	P01100
M13	beta-asarone	Gamma-aminobutyric acid receptor subunit alpha-1	GABRA1	P14867
M13	beta-asarone	Glutamate decarboxylase 2	GAD2	Q05329
M13	beta-asarone	3-hydroxy-3-methylglutaryl-coenzyme A reductase	HMGCR	P04035
M13	beta-asarone	5-hydroxytryptamine 2A receptor	HTR2A	P28223
M13	beta-asarone	Leukotriene A-4 hydrolase	LTA4H	P09960
M13	beta-asarone	Nuclear factor erythroid 2-related factor 2	NFE2L2	Q16236
M13	beta-asarone	Ribosyldihydronicotinamide dehydrogenase [quinone]	NQO2	P16083
M13	beta-asarone	CGMP-inhibited 3',5'-cyclic phosphodiesterase A	PDE3A	Q14432
M13	beta-asarone	cAMP-dependent protein kinase inhibitor alpha	PKIA	P61925
M13	beta-asarone	Prostaglandin G/H synthase 1	PTGS1	P23219
M13	beta-asarone	Prostaglandin G/H synthase 2	PTGS2	P35354
M13	beta-asarone	Sodium channel protein type 5 subunit alpha	SCN5A	Q14524
M13	beta-asarone	Sodium-dependent noradrenaline transporter	SLC6A2	P23975
M13	beta-asarone	Sodium-dependent dopamine transporter	SLC6A3	Q01959
M13	beta-asarone	Sodium-dependent serotonin transporter	SLC6A4	P31645
M13	beta-asarone	Tubulin beta-1 chain	TUBB1	Q9H4B7
M13	beta-asarone	Tubulin beta-3 chain	TUBB3	Q13509
M14	beta-Cubebene	Muscarinic acetylcholine receptor M1	CHRM1	P11229
M14	beta-Cubebene	Muscarinic acetylcholine receptor M2	CHRM2	P08172
M14	beta-Cubebene	Neuronal acetylcholine receptor subunit alpha-2	CHRNA2	Q15822
M14	beta-Cubebene	Gamma-aminobutyric acid receptor subunit alpha-1	GABRA1	P14867
M14	beta-Cubebene	Prostaglandin G/H synthase 2	PTGS2	P35354
M14	beta-Cubebene	Sodium-dependent noradrenaline transporter	SLC6A2	P23975
M15	beta-Gurjunene	Alpha-1B adrenergic receptor	ADRA1B	P35368
M15	beta-Gurjunene	Muscarinic acetylcholine receptor M1	CHRM1	P11229
M15	beta-Gurjunene	Muscarinic acetylcholine receptor M2	CHRM2	P08172
M15	beta-Gurjunene	Muscarinic acetylcholine receptor M3	CHRM3	P20309
M15	beta-Gurjunene	Neuronal acetylcholine receptor subunit alpha-2	CHRNA2	Q15822
M15	beta-Gurjunene	Gamma-aminobutyric acid receptor subunit alpha-1	GABRA1	P14867
M16	beta-Humulene	Gamma-aminobutyric acid receptor subunit alpha-1	GABRA1	P14867
M16	beta-Humulene	Gamma-aminobutyric-acid receptor alpha-2 subunit	GABRA2	P47869
M16	beta-Humulene	Zinc finger protein GLI1	GLI1	P08151
M16	beta-Humulene	Zinc finger protein GLI2	GLI2	P10070
M16	beta-Humulene	Nuclear receptor coactivator 2	NCOA2	Q15596
M16	beta-Humulene	Prostaglandin G/H synthase 2	PTGS2	P35354
M16	beta-Humulene	Sodium-dependent noradrenaline transporter	SLC6A2	P23975
M17	Bisasarcin	Acetylcholinesterase	ACHE	P22303
M17	Bisasarcin	Alpha-1B adrenergic receptor	ADRA1B	P35368
M17	Bisasarcin	Alpha-1D adrenergic receptor	ADRA1D	P25100
M17	Bisasarcin	Beta-secretase	BACE1	P56817
M17	Bisasarcin	Calmodulin1	CALM1	P0DP23
M17	Bisasarcin	Calmodulin2	CALM2	P0DP24
M17	Bisasarcin	Calmodulin3	CALM3	P0DP25
M17	Bisasarcin	Cyclin-A2	CCNA2	P20248
M17	Bisasarcin	Estrogen receptor	ESR1	P03372
M17	Bisasarcin	Estrogen receptor beta	ESR2	Q92731
M17	Bisasarcin	Coagulation factor Xa	F10	P00742
M17	Bisasarcin	Heat shock protein HSP 90-alpha	HSP90AA1	P07900
M17	Bisasarcin	Potassium voltage-gated channel subfamily H member 2	KCNH2	Q12809
M17	Bisasarcin	Nuclear receptor coactivator 2	NCOA2	Q15596
M17	Bisasarcin	Nitric oxide synthase, inducible	NOS2	P35228
M17	Bisasarcin	Proto-oncogene serine/threonine-protein kinase Pim-1	PIM1	P11309
M17	Bisasarcin	Prostaglandin G/H synthase 1	PTGS1	P23219
M17	Bisasarcin	Prostaglandin G/H synthase 2	PTGS2	P35354
M17	Bisasarcin	Retinoic acid receptor RXR-beta	RXRB	P28702
M17	Bisasarcin	Sodium channel protein type 5 subunit alpha	SCN5A	Q14524
M17	Bisasarcin	DNA topoisomerase 2-alpha	TOP2A	P11388
M18	Bisasaricin	Calmodulin1	CALM1	P0DP23
M18	Bisasaricin	Calmodulin2	CALM2	P0DP24
M18	Bisasaricin	Calmodulin3	CALM3	P0DP25
M18	Bisasaricin	Estrogen receptor	ESR1	P03372
M18	Bisasaricin	Estrogen receptor beta	ESR2	Q92731
M18	Bisasaricin	Coagulation factor Xa	F10	P00742
M18	Bisasaricin	Heat shock protein HSP 90-alpha	HSP90AA1	P07900
M18	Bisasaricin	Calcium-activated potassium channel subunit alpha 1	KCNMA1	Q12791
M18	Bisasaricin	Nuclear receptor coactivator 2	NCOA2	Q15596
M18	Bisasaricin	Nitric oxide synthase, inducible	NOS2	P35228
M18	Bisasaricin	Proto-oncogene serine/threonine-protein kinase Pim-1	PIM1	P11309
M18	Bisasaricin	Prostaglandin G/H synthase 2	PTGS2	P35354
M18	Bisasaricin	Sodium channel protein type 5 subunit alpha	SCN5A	Q14524
M18	Bisasaricin	DNA topoisomerase 2-alpha	TOP2A	P11388
M19	Calamendiol	Muscarinic acetylcholine receptor M1	CHRM1	P11229
M19	Calamendiol	Muscarinic acetylcholine receptor M2	CHRM2	P08172
M19	Calamendiol	Muscarinic acetylcholine receptor M3	CHRM3	P20309
M19	Calamendiol	Neuronal acetylcholine receptor subunit alpha-7	CHRNA7	P36544
M19	Calamendiol	Gamma-aminobutyric acid receptor subunit alpha-1	GABRA1	P14867
M19	Calamendiol	Gamma-aminobutyric-acid receptor alpha-2 subunit	GABRA2	P47869
M19	Calamendiol	Gamma-aminobutyric-acid receptor subunit alpha-6	GABRA6	Q16445
M19	Calamendiol	Glutamate receptor 2	GRIA2	P42262
M19	Calamendiol	Prostaglandin G/H synthase 2	PTGS2	P35354
M20	calarene	Muscarinic acetylcholine receptor M3	CHRM3	P20309
M21	cis-Methylisoeugenol	Multidrug resistance protein 1	ABCB1	P08183
M21	cis-Methylisoeugenol	ATP-binding cassette sub-family G member 2	ABCG2	Q9UNQ0
M21	cis-Methylisoeugenol	Alpha-1A adrenergic receptor	ADRA1A	P35348
M21	cis-Methylisoeugenol	Alpha-1B adrenergic receptor	ADRA1B	P35368
M21	cis-Methylisoeugenol	Alpha-1D adrenergic receptor	ADRA1D	P25100
M21	cis-Methylisoeugenol	Alpha-2A adrenergic receptor	ADRA2A	P08913
M21	cis-Methylisoeugenol	Alpha-2B adrenergic receptor	ADRA2B	P18089
M21	cis-Methylisoeugenol	Alpha-2C adrenergic receptor	ADRA2C	P18825
M21	cis-Methylisoeugenol	Beta-1 adrenergic receptor	ADRB1	P08588
M21	cis-Methylisoeugenol	Beta-2 adrenergic receptor	ADRB2	P07550
M21	cis-Methylisoeugenol	Aryl hydrocarbon receptor	AHR	P35869
M21	cis-Methylisoeugenol	Amyloid beta A4 protein	APP	P05067
M21	cis-Methylisoeugenol	Calcium/calmodulin-dependent protein kinase type II subunit alpha	CAMK2A	Q9UQM7
M21	cis-Methylisoeugenol	Muscarinic acetylcholine receptor M1	CHRM1	P11229
M21	cis-Methylisoeugenol	Muscarinic acetylcholine receptor M2	CHRM2	P08172
M21	cis-Methylisoeugenol	Muscarinic acetylcholine receptor M3	CHRM3	P20309
M21	cis-Methylisoeugenol	CDGSH iron-sulfur domain-containing protein 1	CISD1	Q9NZ45
M21	cis-Methylisoeugenol	Cytochrome P450 1A1	CYP1A1	P04798
M21	cis-Methylisoeugenol	Cytochrome P450 1B1	CYP1B1	Q16678
M21	cis-Methylisoeugenol	Dopamine D1 receptor	DRD1	P21728
M21	cis-Methylisoeugenol	ERO1-like protein alpha	ERO1A	Q96HE7
M21	cis-Methylisoeugenol	Steroid hormone receptor ERR1	ESRRA	P11474
M21	cis-Methylisoeugenol	Lactoylglutathione lyase	GLO1	Q04760
M21	cis-Methylisoeugenol	5-hydroxytryptamine 2A receptor	HTR2A	P28223
M21	cis-Methylisoeugenol	Leukotriene A-4 hydrolase	LTA4H	P09960
M21	cis-Methylisoeugenol	Amine oxidase [flavin-containing] B	MAOB	P27338
M21	cis-Methylisoeugenol	Microtubule-associated protein tau	MAPT	P10636
M21	cis-Methylisoeugenol	Nuclear factor erythroid 2-related factor 2	NFE2L2	Q16236
M21	cis-Methylisoeugenol	Nitric-oxide synthase, endothelial	NOS3	P29474
M21	cis-Methylisoeugenol	Ribosyldihydronicotinamide dehydrogenase [quinone]	NQO2	P16083
M21	cis-Methylisoeugenol	Ornithine decarboxylase	ODC1	P11926
M21	cis-Methylisoeugenol	Prostaglandin G/H synthase 1	PTGS1	P23219
M21	cis-Methylisoeugenol	Prostaglandin G/H synthase 2	PTGS2	P35354
M21	cis-Methylisoeugenol	Transcription factor p65	RELA	Q04206
M21	cis-Methylisoeugenol	Sodium channel protein type 5 subunit alpha	SCN5A	Q14524
M21	cis-Methylisoeugenol	Sodium-dependent noradrenaline transporter	SLC6A2	P23975
M21	cis-Methylisoeugenol	Sodium-dependent dopamine transporter	SLC6A3	Q01959
M21	cis-Methylisoeugenol	Sodium-dependent serotonin transporter	SLC6A4	P31645
M21	cis-Methylisoeugenol	DNA topoisomerase 2-alpha	TOP2A	P11388
M21	cis-Methylisoeugenol	Transthyretin	TTR	P02766
M21	cis-Methylisoeugenol	Tubulin beta-1 chain	TUBB1	Q9H4B7
M21	cis-Methylisoeugenol	Tubulin beta-3 chain	TUBB3	Q13509
M21	cis-Methylisoeugenol	Exportin-1	XPO1	O14980
M22	Cycloartenol	Mineralocorticoid receptor	NR3C2	P08235
M23	Eudesmin	ATP-binding cassette sub-family G member 2	ABCG2	Q9UNQ0
M23	Eudesmin	Alpha-1B adrenergic receptor	ADRA1B	P35368
M23	Eudesmin	Alpha-1D adrenergic receptor	ADRA1D	P25100
M23	Eudesmin	Calmodulin-1	CALM1	P0DP23
M23	Eudesmin	Calmodulin-2	CALM2	P0DP24
M23	Eudesmin	Calmodulin-3	CALM3	P0DP25
M23	Eudesmin	Muscarinic acetylcholine receptor M3	CHRM3	P20309
M23	Eudesmin	Cytochrome P450 1A1	CYP1A1	P04798
M23	Eudesmin	Cytochrome P450 1B1	CYP1B1	Q16678
M23	Eudesmin	Coagulation factor Xa	F10	P00742
M23	Eudesmin	Potassium voltage-gated channel subfamily H member 2	KCNH2	Q12809
M23	Eudesmin	Nuclear receptor coactivator 2	NCOA2	Q15596
M23	Eudesmin	Ornithine decarboxylase	ODC1	P11926
M23	Eudesmin	cAMP-specific 3',5'-cyclic phosphodiesterase 4A	PDE4A	P27815
M23	Eudesmin	cAMP-specific 3',5'-cyclic phosphodiesterase 4B	PDE4B	Q07343
M23	Eudesmin	Platelet-activating factor receptor	PTAFR	P25105
M23	Eudesmin	Prostaglandin G/H synthase 2	PTGS2	P35354
M23	Eudesmin	Sodium channel protein type 5 subunit alpha	SCN5A	Q14524
M23	Eudesmin	Sex hormone-binding globulin	SHBG	P04278
M23	Eudesmin	Taste receptor type 2 member 31	TAS2R31	P59538
M23	Eudesmin	Toll-like receptor 4	TLR4	O00206
M23	Eudesmin	Transthyretin	TTR	P02766
M24	gamma-Asarone	Alpha-1A adrenergic receptor	ADRA1A	P35348
M24	gamma-Asarone	Alpha-1B adrenergic receptor	ADRA1B	P35368
M24	gamma-Asarone	Alpha-1D adrenergic receptor	ADRA1D	P25100
M24	gamma-Asarone	Alpha-2A adrenergic receptor	ADRA2A	P08913
M24	gamma-Asarone	Alpha-2B adrenergic receptor	ADRA2B	P18089
M24	gamma-Asarone	Alpha-2C adrenergic receptor	ADRA2C	P18825
M24	gamma-Asarone	Beta-1 adrenergic receptor	ADRB1	P08588
M24	gamma-Asarone	Beta-2 adrenergic receptor	ADRB2	P07550
M24	gamma-Asarone	Muscarinic acetylcholine receptor M1	CHRM1	P11229
M24	gamma-Asarone	Muscarinic acetylcholine receptor M2	CHRM2	P08172
M24	gamma-Asarone	Muscarinic acetylcholine receptor M3	CHRM3	P20309
M24	gamma-Asarone	Cytochrome P450 1A1	CYP1A1	P04798
M24	gamma-Asarone	Cytochrome P450 1B1	CYP1B1	Q16678
M24	gamma-Asarone	Dopamine D1 receptor	DRD1	P21728
M24	gamma-Asarone	Gamma-aminobutyric acid receptor subunit alpha-1	GABRA1	P14867
M24	gamma-Asarone	Glutamate receptor 2	GRIA2	P42262
M24	gamma-Asarone	Leukotriene A-4 hydrolase	LTA4H	P09960
M24	gamma-Asarone	CGMP-inhibited 3',5'-cyclic phosphodiesterase A	PDE3A	Q14432
M24	gamma-Asarone	cAMP-dependent protein kinase inhibitor alpha	PKIA	P61925
M24	gamma-Asarone	Prostaglandin G/H synthase 1	PTGS1	P23219
M24	gamma-Asarone	Prostaglandin G/H synthase 2	PTGS2	P35354
M24	gamma-Asarone	Sodium channel protein type 5 subunit alpha	SCN5A	Q14524
M24	gamma-Asarone	Sodium-dependent noradrenaline transporter	SLC6A2	P23975
M24	gamma-Asarone	Sodium-dependent dopamine transporter	SLC6A3	Q01959
M24	gamma-Asarone	Sodium-dependent serotonin transporter	SLC6A4	P31645
M24	gamma-Asarone	Tumor necrosis factor receptor superfamily member 1A	TNFRSF1A	P19438
M24	gamma-Asarone	Transthyretin	TTR	P02766
M24	gamma-Asarone	Tubulin beta-1 chain	TUBB1	Q9H4B7
M25	Isocalamendiol	Muscarinic acetylcholine receptor M1	CHRM1	P11229
M25	Isocalamendiol	Muscarinic acetylcholine receptor M2	CHRM2	P08172
M25	Isocalamendiol	Gamma-aminobutyric acid receptor subunit alpha-1	GABRA1	P14867
M25	Isocalamendiol	Gamma-aminobutyric-acid receptor alpha-2 subunit	GABRA2	P47869
M25	Isocalamendiol	Gamma-aminobutyric-acid receptor subunit alpha-6	GABRA6	Q16445
M26	isopimpinellin	Cytochrome P450 1A1	CYP1A1	P04798
M26	isopimpinellin	Cytochrome P450 3A4	CYP3A4	P08684
M26	isopimpinellin	Estrogen receptor	ESR1	P03372
M26	isopimpinellin	Glutathione S-transferase P	GSTP1	P09211
M26	isopimpinellin	Heat shock protein HSP 90-alpha	HSP90AA1	P07900
M26	isopimpinellin	CAMP-specific 3',5'-cyclic phosphodiesterase 4A	PDE4A	P27815
M26	isopimpinellin	Thyroid hormone receptor beta	THRB	P10828
M27	longicyclene	UDP-glucuronosyltransferase 2B7	UGT2B7	P16662
M28	Marmesin	Beta-2 adrenergic receptor	ADRB2	P07550
M28	Marmesin	Androgen receptor	AR	P10275
M28	Marmesin	Carbonic anhydrase 12	CA12	O43570
M28	Marmesin	Carbonic anhydrase 13	CA13	Q8N1Q1
M28	Marmesin	Carbonic anhydrase 14	CA14	Q9ULX7
M28	Marmesin	Carbonic anhydrase 3	CA3	P07451
M28	Marmesin	Carbonic anhydrase 5A, mitochondrial	CA5A	P35218
M28	Marmesin	Carbonic anhydrase 5B, mitochondrial	CA5B	Q9Y2D0
M28	Marmesin	Carbonic anhydrase 6	CA6	P23280
M28	Marmesin	Carbonic anhydrase 7	CA7	P43166
M28	Marmesin	Carbonic anhydrase 9	CA9	Q16790
M28	Marmesin	Cyclin-dependent kinase 2	CDK2	P24941
M28	Marmesin	Serine/threonine-protein kinase Chk1	CHEK1	O14757
M28	Marmesin	Muscarinic acetylcholine receptor M1	CHRM1	P11229
M28	Marmesin	Muscarinic acetylcholine receptor M2	CHRM2	P08172
M28	Marmesin	Dipeptidyl peptidase IV	DPP4	P27487
M28	Marmesin	D(4) dopamine receptor	DRD4	P21917
M28	Marmesin	Estrogen receptor	ESR1	P03372
M28	Marmesin	Prothrombin	F2	P00734
M28	Marmesin	Hypoxia-inducible factor 1-alpha	HIF1A	Q16665
M28	Marmesin	Serine beta-lactamase-like protein LACTB, mitochondrial	LACTB	P83111
M28	Marmesin	Leukotriene A-4 hydrolase	LTA4H	P09960
M28	Marmesin	Progesterone receptor	PGR	P06401
M28	Marmesin	Phosphatidylinositol-4,5-bisphosphate 3-kinase catalytic subunit, gamma isoform	PIK3CG	P48736
M28	Marmesin	Serine/threonine-protein kinase pim-1	PIM1	P11309
M28	Marmesin	cAMP-dependent protein kinase catalytic subunit alpha	PRKACA	P17612
M28	Marmesin	Prostaglandin G/H synthase 1	PTGS1	P23219
M28	Marmesin	Prostaglandin G/H synthase 2	PTGS2	P35354
M28	Marmesin	Tyrosine-protein phosphatase non-receptor type 1	PTPN1	P18031
M28	Marmesin	Retinoic acid receptor RXR-alpha	RXRA	P19793
M28	Marmesin	Monocarboxylate transporter 4	SLC16A3	O15427
M28	Marmesin	Sodium-dependent serotonin transporter	SLC6A4	P31645
M29	Methyleugenol	Multidrug resistance protein 1	ABCB1	P08183
M29	Methyleugenol	ATP-binding cassette sub-family G member 2	ABCG2	Q9UNQ0
M29	Methyleugenol	Acrosin	ACR	P10323
M29	Methyleugenol	Alpha-1A adrenergic receptor	ADRA1A	P35348
M29	Methyleugenol	Alpha-1B adrenergic receptor	ADRA1B	P35368
M29	Methyleugenol	Alpha-1D adrenergic receptor	ADRA1D	P25100
M29	Methyleugenol	Alpha-2A adrenergic receptor	ADRA2A	P08913
M29	Methyleugenol	Alpha-2B adrenergic receptor	ADRA2B	P18089
M29	Methyleugenol	Alpha-2C adrenergic receptor	ADRA2C	P18825
M29	Methyleugenol	Beta-1 adrenergic receptor	ADRB1	P08588
M29	Methyleugenol	Beta-2 adrenergic receptor	ADRB2	P07550
M29	Methyleugenol	Muscarinic acetylcholine receptor M1	CHRM1	P11229
M29	Methyleugenol	Muscarinic acetylcholine receptor M2	CHRM2	P08172
M29	Methyleugenol	Muscarinic acetylcholine receptor M3	CHRM3	P20309
M29	Methyleugenol	Cytochrome P450 1A1	CYP1A1	P04798
M29	Methyleugenol	Cytochrome P450 1B1	CYP1B1	Q16678
M29	Methyleugenol	7-dehydrocholesterol reductase	DHCR7	Q9UBM7
M29	Methyleugenol	Dopamine D1 receptor	DRD1	P21728
M29	Methyleugenol	3-beta-hydroxysteroid-Delta(8),Delta(7)-isomerase	EBP	Q15125
M29	Methyleugenol	Emopamil-binding protein-like	EBPL	P28715
M29	Methyleugenol	Potassium/sodium hyperpolarization-activated cyclic nucleotide-gated channel 4	HCN4	Q9Y3Q4
M29	Methyleugenol	5-hydroxytryptamine 2A receptor	HTR2A	P28223
M29	Methyleugenol	Small conductance calcium-activated potassium channel protein 1	KCNN1	Q92952
M29	Methyleugenol	Small conductance calcium-activated potassium channel protein 2	KCNN2	Q9H2S1
M29	Methyleugenol	Leukotriene A-4 hydrolase	LTA4H	P09960
M29	Methyleugenol	Acyl-protein thioesterase 1	LYPLA1	O75608
M29	Methyleugenol	Acyl-protein thioesterase 2	LYPLA2	O95372
M29	Methyleugenol	Amine oxidase [flavin-containing] B	MAOB	P27338
M29	Methyleugenol	Nitric-oxide synthase, endothelial	NOS3	P29474
M29	Methyleugenol	Ribosyldihydronicotinamide dehydrogenase [quinone]	NQO2	P16083
M29	Methyleugenol	cGMP-inhibited 3',5'-cyclic phosphodiesterase A	PDE3A	Q14432
M29	Methyleugenol	cGMP-inhibited 3',5'-cyclic phosphodiesterase B	PDE3B	Q13370
M29	Methyleugenol	cAMP-dependent protein kinase inhibitor alpha	PKIA	P61925
M29	Methyleugenol	Urokinase-type plasminogen activator	PLAU	P00749
M29	Methyleugenol	Prostaglandin G/H synthase 1	PTGS1	P23219
M29	Methyleugenol	Prostaglandin G/H synthase 2	PTGS2	P35354
M29	Methyleugenol	Glutaminyl-peptide cyclotransferase	QPCT	Q16769
M29	Methyleugenol	Sodium channel protein type 5 subunit alpha	SCN5A	Q14524
M29	Methyleugenol	Solute carrier family 22 member 1	SLC22A1	O15245
M29	Methyleugenol	Sodium-dependent noradrenaline transporter	SLC6A2	P23975
M29	Methyleugenol	Sodium-dependent dopamine transporter	SLC6A3	Q01959
M29	Methyleugenol	Sodium-dependent serotonin transporter	SLC6A4	P31645
M29	Methyleugenol	DNA topoisomerase 2-alpha	TOP2A	P11388
M29	Methyleugenol	Transthyretin	TTR	P02766
M29	Methyleugenol	Tubulin beta-1 chain	TUBB1	Q9H4B7
M29	Methyleugenol	Tubulin beta-3 chain	TUBB3	Q13509
M29	Methyleugenol	Exportin-1	XPO1	O14980
M30	Murolan-3,9(11)-diene-10-peroxy	Muscarinic acetylcholine receptor M3	CHRM3	P20309
M30	Murolan-3,9(11)-diene-11-peroxy	Muscarinic acetylcholine receptor M1	CHRM1	P11229
M30	Murolan-3,9(11)-diene-12-peroxy	Muscarinic acetylcholine receptor M2	CHRM2	P08172
M30	Murolan-3,9(11)-diene-13-peroxy	Gamma-aminobutyric acid receptor subunit alpha-1	GABRA1	P14867
M30	Murolan-3,9(11)-diene-14-peroxy	Gamma-aminobutyric-acid receptor subunit alpha-6	GABRA6	Q16445
M31	Patchoulene	Muscarinic acetylcholine receptor M1	CHRM1	P11229
M31	Patchoulene	Muscarinic acetylcholine receptor M2	CHRM2	P08172
M31	Patchoulene	Muscarinic acetylcholine receptor M3	CHRM3	P20309
M31	Patchoulene	Gamma-aminobutyric acid receptor subunit alpha-1	GABRA1	P14867
M31	Patchoulene	Gamma-aminobutyric-acid receptor alpha-2 subunit	GABRA2	P47869
M32	α-Panasinsene	Muscarinic acetylcholine receptor M2	CHRM2	P08172
M32	α-Panasinsene	Muscarinic acetylcholine receptor M3	CHRM3	P20309

## Sheet: Table S3
Table S3. Information of targets-AD interactions
Gene Name	UniProt ID	Molecule ID	Molecule Name
ABCB1	P08183	M7	(+)-Veraguensin
ABCB1	P08183	M21	cis-Methylisoeugenol
ABCB1	P08183	M29	Methyleugenol
ABCG2	Q9UNQ0	M7	(+)-Veraguensin
ABCG2	Q9UNQ0	M9	9-AMINOACRIDINE
ABCG2	Q9UNQ0	M12	Bergapten
ABCG2	Q9UNQ0	M13	beta-asarone
ABCG2	Q9UNQ0	M21	cis-Methylisoeugenol
ABCG2	Q9UNQ0	M23	Eudesmin
ABCG2	Q9UNQ0	M29	Methyleugenol
ACHE	P22303	M4	(-)-Caryophyllene oxide
ACHE	P22303	M7	(+)-Veraguensin
ACHE	P22303	M9	9-AMINOACRIDINE
ACHE	P22303	M17	Bisasarcin
ACR	P10323	M29	Methyleugenol
ADRA1A	P35348	M1	(-)-Alloaromadendrene
ADRA1A	P35348	M7	(+)-Veraguensin
ADRA1A	P35348	M13	beta-asarone
ADRA1A	P35348	M21	cis-Methylisoeugenol
ADRA1A	P35348	M24	gamma-Asarone
ADRA1A	P35348	M29	Methyleugenol
ADRA2A	P08913	M13	beta-asarone
ADRA2A	P08913	M21	cis-Methylisoeugenol
ADRA2A	P08913	M24	gamma-Asarone
ADRA2A	P08913	M29	Methyleugenol
ADRB1	P08588	M1	(-)-Alloaromadendrene
ADRB1	P08588	M13	beta-asarone
ADRB1	P08588	M21	cis-Methylisoeugenol
ADRB1	P08588	M24	gamma-Asarone
ADRB1	P08588	M29	Methyleugenol
ADRB2	P07550	M1	(-)-Alloaromadendrene
ADRB2	P07550	M7	(+)-Veraguensin
ADRB2	P07550	M8	2'-O-Methylisoliquiritigenin
ADRB2	P07550	M13	beta-asarone
ADRB2	P07550	M21	cis-Methylisoeugenol
ADRB2	P07550	M24	gamma-Asarone
ADRB2	P07550	M28	Marmesin
ADRB2	P07550	M29	Methyleugenol
AHR	P35869	M21	cis-Methylisoeugenol
APP	P05067	M7	(+)-Veraguensin
APP	P05067	M21	cis-Methylisoeugenol
AR	P10275	M8	2'-O-Methylisoliquiritigenin
AR	P10275	M28	Marmesin
BACE1	P56817	M17	Bisasarcin
BCHE	P06276	M9	9-AMINOACRIDINE
C1R	P00736	M9	9-AMINOACRIDINE
CA2	P00918	M8	2'-O-Methylisoliquiritigenin
CA9	Q16790	M7	(+)-Veraguensin
CA9	Q16790	M12	Bergapten
CA9	Q16790	M28	Marmesin
CALM1	P0DP23	M7	(+)-Veraguensin
CALM1	P0DP23	M17	Bisasarcin
CALM1	P0DP23	M18	Bisasaricin
CALM1	P0DP23	M8	2'-O-Methylisoliquiritigenin
CALM1	P0DP23	M23	Eudesmin
CALM2	P0DP24	M7	(+)-Veraguensin
CALM2	P0DP24	M8	2'-O-Methylisoliquiritigenin
CALM2	P0DP24	M17	Bisasarcin
CALM2	P0DP24	M18	Bisasaricin
CALM2	P0DP24	M23	Eudesmin
CALM3	P0DP25	M7	(+)-Veraguensin
CALM3	P0DP25	M8	2'-O-Methylisoliquiritigenin
CALM3	P0DP25	M17	Bisasarcin
CALM3	P0DP25	M18	Bisasaricin
CALM3	P0DP25	M23	Eudesmin
CAMK2A	Q9UQM7	M21	cis-Methylisoeugenol
CHRM1	P11229	M1	(-)-Alloaromadendrene
CHRM1	P11229	M2	(-)-alpha-cedrene
CHRM1	P11229	M4	(-)-Caryophyllene oxide
CHRM1	P11229	M5	(+)-11-Epispathulenol
CHRM1	P11229	M6	(+)-Ledene
CHRM1	P11229	M7	(+)-Veraguensin
CHRM1	P11229	M10	alpha-Cubebene
CHRM1	P11229	M11	Aristolone
CHRM1	P11229	M13	beta-asarone
CHRM1	P11229	M14	beta-Cubebene
CHRM1	P11229	M15	beta-Gurjunene
CHRM1	P11229	M19	Calamendiol
CHRM1	P11229	M21	cis-Methylisoeugenol
CHRM1	P11229	M24	gamma-Asarone
CHRM1	P11229	M25	Isocalamendiol
CHRM1	P11229	M28	Marmesin
CHRM1	P11229	M29	Methyleugenol
CHRM1	P11229	M30	Murolan-3,9(11)-diene-11-peroxy
CHRM1	P11229	M31	Patchoulene
CHRM2	P08172	M1	(-)-Alloaromadendrene
CHRM2	P08172	M3	()-alpha-Longipinene
CHRM2	P08172	M4	(-)-Caryophyllene oxide
CHRM2	P08172	M5	(+)-11-Epispathulenol
CHRM2	P08172	M10	alpha-Cubebene
CHRM2	P08172	M11	Aristolone
CHRM2	P08172	M13	beta-asarone
CHRM2	P08172	M14	beta-Cubebene
CHRM2	P08172	M15	beta-Gurjunene
CHRM2	P08172	M19	Calamendiol
CHRM2	P08172	M21	cis-Methylisoeugenol
CHRM2	P08172	M24	gamma-Asarone
CHRM2	P08172	M25	Isocalamendiol
CHRM2	P08172	M28	Marmesin
CHRM2	P08172	M29	Methyleugenol
CHRM2	P08172	M30	Murolan-3,9(11)-diene-12-peroxy
CHRM2	P08172	M31	Patchoulene
CHRM2	P08172	M32	α-Panasinsene
CHRNA7	P36544	M7	(+)-Veraguensin
CHRNA7	P36544	M1	(-)-Alloaromadendrene
CHRNA7	P36544	M19	Calamendiol
CREB1	P16220	M12	Bergapten
CYP1A1	P04798	M7	(+)-Veraguensin
CYP1A1	P04798	M13	beta-asarone
CYP1A1	P04798	M21	cis-Methylisoeugenol
CYP1A1	P04798	M23	Eudesmin
CYP1A1	P04798	M24	gamma-Asarone
CYP1A1	P04798	M26	isopimpinellin
CYP1A1	P04798	M29	Methyleugenol
CYP1A2	P05177	M9	9-AMINOACRIDINE
CYP3A4	P08684	M26	isopimpinellin
DPP4	P27487	M4	(-)-Caryophyllene oxide
DPP4	P27487	M28	Marmesin
DRD1	P21728	M1	(-)-Alloaromadendrene
DRD1	P21728	M7	(+)-Veraguensin
DRD1	P21728	M13	beta-asarone
DRD1	P21728	M21	cis-Methylisoeugenol
DRD1	P21728	M24	gamma-Asarone
DRD1	P21728	M29	Methyleugenol
DRD2	P14416	M7	(+)-Veraguensin
DRD4	P21917	M28	Marmesin
EBP	Q15125	M29	Methyleugenol
EBPL	P28715	M29	Methyleugenol
ESR1	P03372	M7	(+)-Veraguensin
ESR1	P03372	M8	2'-O-Methylisoliquiritigenin
ESR1	P03372	M17	Bisasarcin
ESR1	P03372	M18	Bisasaricin
ESR1	P03372	M26	isopimpinellin
ESR1	P03372	M28	Marmesin
ESR2	Q92731	M7	(+)-Veraguensin
ESR2	Q92731	M8	2'-O-Methylisoliquiritigenin
ESR2	Q92731	M17	Bisasarcin
ESR2	Q92731	M18	Bisasaricin
F10	P00742	M7	(+)-Veraguensin
F10	P00742	M17	Bisasarcin
F10	P00742	M18	Bisasaricin
F10	P00742	M23	Eudesmin
F2	P00734	M4	(-)-Caryophyllene oxide
F2	P00734	M28	Marmesin
F3	P13726	M7	(+)-Veraguensin
FOS	P01100	M13	beta-asarone
GAD2	Q05329	M13	beta-asarone
GLI1	P08151	M16	beta-Humulene
GLO1	Q04760	M7	(+)-Veraguensin
GLO1	Q04760	M21	cis-Methylisoeugenol
GRIN2A	Q12879	M9	9-AMINOACRIDINE
GSK3B	P49841	M8	2'-O-Methylisoliquiritigenin
GSTP1	P09211	M26	isopimpinellin
HBA2	P69905	M8	2'-O-Methylisoliquiritigenin
HDAC4	P56524	M7	(+)-Veraguensin
HIF1A	Q16665	M28	Marmesin
HMGCR	P04035	M13	beta-asarone
HSP90AA1	P07900	M7	(+)-Veraguensin
HSP90AA1	P07900	M17	Bisasarcin
HSP90AA1	P07900	M18	Bisasaricin
HSP90AA1	P07900	M26	isopimpinellin
HTR2A	P28223	M1	(-)-Alloaromadendrene
HTR2A	P28223	M13	beta-asarone
HTR2A	P28223	M21	cis-Methylisoeugenol
HTR2A	P28223	M29	Methyleugenol
IDO1	P14902	M9	9-AMINOACRIDINE
IL2	P60568	M12	Bergapten
KCNA3	P22001	M7	(+)-Veraguensin
KCNA3	P22001	M12	Bergapten
KCNMA1	Q12791	M7	(+)-Veraguensin
KCNMA1	Q12791	M18	Bisasaricin
KLF5	Q13887	M7	(+)-Veraguensin
LTB4R	Q15722	M7	(+)-Veraguensin
MAOA	P21397	M7	(+)-Veraguensin
MAOB	P27338	M7	(+)-Veraguensin
MAOB	P27338	M8	2'-O-Methylisoliquiritigenin
MAOB	P27338	M9	9-AMINOACRIDINE
MAOB	P27338	M12	Bergapten
MAOB	P27338	M21	cis-Methylisoeugenol
MAOB	P27338	M29	Methyleugenol
MAPK14	Q16539	M8	2'-O-Methylisoliquiritigenin
MAPT	P10636	M21	cis-Methylisoeugenol
MIF	P14174	M7	(+)-Veraguensin
MMP1	P03956	M7	(+)-Veraguensin
MMP2	P08253	M7	(+)-Veraguensin
MMP9	P14780	M7	(+)-Veraguensin
NFE2L2	Q16236	M7	(+)-Veraguensin
NFE2L2	Q16236	M13	beta-asarone
NFE2L2	Q16236	M21	cis-Methylisoeugenol
NFKB1	P19838	M12	Bergapten
NOS2	P35228	M8	2'-O-Methylisoliquiritigenin
NOS2	P35228	M17	Bisasarcin
NOS2	P35228	M18	Bisasaricin
NOS3	P29474	M21	cis-Methylisoeugenol
NOS3	P29474	M29	Methyleugenol
NQO1	P15559	M12	Bergapten
NQO2	P16083	M7	(+)-Veraguensin
NQO2	P16083	M13	beta-asarone
NQO2	P16083	M21	cis-Methylisoeugenol
NQO2	P16083	M29	Methyleugenol
NR3C2	P08235	M22	Cycloartenol
ODC1	P11926	M7	(+)-Veraguensin
ODC1	P11926	M12	Bergapten
ODC1	P11926	M21	cis-Methylisoeugenol
ODC1	P11926	M23	Eudesmin
PDE4A	P27815	M23	Eudesmin
PDE4A	P27815	M26	isopimpinellin
PDE5A	O76074	M9	9-AMINOACRIDINE
PGR	P06401	M28	Marmesin
PIK3CG	P48736	M28	Marmesin
PLAU	P00749	M29	Methyleugenol
PLAUR	Q03405	M9	9-AMINOACRIDINE
PPARG	P37231	M8	2'-O-Methylisoliquiritigenin
PRKACA	P17612	M8	2'-O-Methylisoliquiritigenin
PRKACA	P17612	M9	9-AMINOACRIDINE
PRKACA	P17612	M28	Marmesin
PTGER2	P43116	M7	(+)-Veraguensin
PTGS1	P23219	M21	cis-Methylisoeugenol
PTGS1	P23219	M24	gamma-Asarone
PTGS1	P23219	M29	Methyleugenol
PTGS1	P23219	M7	(+)-Veraguensin
PTGS1	P23219	M8	2'-O-Methylisoliquiritigenin
PTGS1	P23219	M9	9-AMINOACRIDINE
PTGS1	P23219	M13	beta-asarone
PTGS1	P23219	M17	Bisasarcin
PTGS1	P23219	M28	Marmesin
PTGS2	P35354	M2	(-)-alpha-cedrene
PTGS2	P35354	M4	(-)-Caryophyllene oxide
PTGS2	P35354	M7	(+)-Veraguensin
PTGS2	P35354	M8	2'-O-Methylisoliquiritigenin
PTGS2	P35354	M9	9-AMINOACRIDINE
PTGS2	P35354	M10	alpha-Cubebene
PTGS2	P35354	M11	Aristolone
PTGS2	P35354	M13	beta-asarone
PTGS2	P35354	M14	beta-Cubebene
PTGS2	P35354	M16	beta-Humulene
PTGS2	P35354	M17	Bisasarcin
PTGS2	P35354	M18	Bisasaricin
PTGS2	P35354	M19	Calamendiol
PTGS2	P35354	M21	cis-Methylisoeugenol
PTGS2	P35354	M23	Eudesmin
PTGS2	P35354	M24	gamma-Asarone
PTGS2	P35354	M28	Marmesin
PTGS2	P35354	M29	Methyleugenol
PTPN1	P18031	M7	(+)-Veraguensin
PTPN1	P18031	M28	Marmesin
QPCT	Q16769	M29	Methyleugenol
RELA	Q04206	M7	(+)-Veraguensin
RELA	Q04206	M21	cis-Methylisoeugenol
RXRA	P19793	M1	(-)-Alloaromadendrene
RXRA	P19793	M2	(-)-alpha-cedrene
RXRA	P19793	M7	(+)-Veraguensin
RXRA	P19793	M28	Marmesin
RXRB	P28702	M7	(+)-Veraguensin
RXRB	P28702	M17	Bisasarcin
SLC2A1	P11166	M9	9-AMINOACRIDINE
SLC6A2	P23975	M1	(-)-Alloaromadendrene
SLC6A2	P23975	M13	beta-asarone
SLC6A2	P23975	M14	beta-Cubebene
SLC6A2	P23975	M16	beta-Humulene
SLC6A2	P23975	M21	cis-Methylisoeugenol
SLC6A2	P23975	M24	gamma-Asarone
SLC6A2	P23975	M29	Methyleugenol
SLC6A3	Q01959	M1	(-)-Alloaromadendrene
SLC6A3	Q01959	M7	(+)-Veraguensin
SLC6A3	Q01959	M13	beta-asarone
SLC6A3	Q01959	M21	cis-Methylisoeugenol
SLC6A3	Q01959	M24	gamma-Asarone
SLC6A3	Q01959	M29	Methyleugenol
SLC6A4	P31645	M8	2'-O-Methylisoliquiritigenin
SLC6A4	P31645	M13	beta-asarone
SLC6A4	P31645	M21	cis-Methylisoeugenol
SLC6A4	P31645	M24	gamma-Asarone
SLC6A4	P31645	M28	Marmesin
SLC6A4	P31645	M29	Methyleugenol
TACR3	P29371	M9	9-AMINOACRIDINE
THRB	P10828	M26	isopimpinellin
TLR4	O00206	M23	Eudesmin
TLR9	Q9NR96	M7	(+)-Veraguensin
TNFRSF1A	P19438	M24	gamma-Asarone
TTR	P02766	M21	cis-Methylisoeugenol
TTR	P02766	M23	Eudesmin
TTR	P02766	M24	gamma-Asarone
TTR	P02766	M29	Methyleugenol

## Sheet: Table S4
Table S4. The information of the 175 Targets
Gene	Average	Heart	Kidney	Liver	Lung	WholeBlood	Thymus	Wholebrain	colon
ACHE	8.29545	6.3	3.5	5.8	4.7	4.75	3.4	5	4.3
ADH1C	40.9676	16	11	762.55	12.3	11.3	7.9	8.5	1050.35
ADRA1A	15.6182	21.2	22.5	20.4	11.9	12.7	11.05	11.3	16.6
ADRA1B	2.9017	3.65	2.3	3.75	3.2	3.2	2.25	2.5	2.9
ADRA1D	6.20739	9	5.35	8.8	6.55	6.45	4.7	5.1	5.95
ADRA2A	8.23125	10.25	6.25	11.45	9.25	7.8	5.4	11.9	7.05
ADRA2C	31.0688	58.75	31.25	38.15	31.75	18.4	19.8	22.5	28.6
ADRB1	9.52443	12.3	7.55	13.15	12	8.35	5.8	6.5	7.5
ADRB2	13.5335	6.05	3.9	6.3	91.85	126.25	3.85	4	4.7
AKR1B1	732.209	1310.85	695.3	35.7	786.8	249.45	442.25	622.2	92.65
AKR1B10	20.1335	5.3	3.65	5.6	4.65	4.6	3.25	3.55	256.85
AR	4.35511	5.2	3.25	17.2	4.35	4.3	3.15	3.35	3.95
CA12	36.9284	6.6	1069.25	7	5.8	5.75	4.3	4.8	566.3
CA13	6.84432	6.2	6.9	6.7	6.9	6.9	6.9	6.9	6.9
CA2	261.43	8	259.9	361.05	16.5	147.8	4.65	405	3395.85
CA4	28.3449	105.05	37.25	14.1	1054.5	23.2	5.55	20	63.65
CA5A	4.72841	5.95	3.8	8.05	5.05	5.1	3.6	3.85	4.7
CA9	10.6773	12.6	8.05	13.15	11.35	11	8	8.7	10.25
CALM1	221.443	287.3	59.1	118.8	131.2	282.45	195.6	953.4	93.65
CCNA2	21.3551	8.3	5.05	8.2	6.8	6.5	33.65	5.05	8.45
CDK2	19.9369	9.55	8.05	9.15	9.4	8.65	82.6	5.15	12.8
CHEK1	24.35	32.35	15.3	29.3	18.15	16.5	13.45	10.85	16.7
CHRM1	3.12386	3.75	2.35	3.8	3.25	3.25	2.35	2.5	2.95
CHRM2	5.61193	4.9	3	4.9	4	4.1	2.9	16.85	4.4
CHRM3	4.34205	5.5	3.45	5.95	4.75	4.75	3.4	3.7	4.3
CHRM4	8	27.35	5.7	9.9	7.95	8	5.75	5.9	12.9
CHRNA2	6.36932	7.7	4.9	8	6.85	6.5	4.9	6.55	6.2
CHRNA7	13.5909	16.3	8.85	14.4	10.5	32.95	8.1	7.05	20.65
CREB1	10.4568	9.25	5.55	9.05	7.35	27.95	5.65	5.65	6.7
DHCR7	90.6341	135.4	29.85	837.1	229.85	31	22.1	104	33.15
DPP4	21.0227	19.65	28.45	10.65	8.15	8.25	5.95	6.3	11.7
DRD1	7.38182	12	6.1	9.6	7.5	7.35	5.1	5.85	6.85
ESR1	13.2483	5.15	3.25	5.35	4.3	4.3	3.1	3.35	3.95
ESR2	4.09659	5.2	3.3	5.25	4.4	4.4	3.15	3.35	4.05
F10	11.4722	6.85	3.2	642	4.5	4.4	3.25	3.45	4.05
F2	52.7017	5.15	3.25	4010	4.5	4.45	3.25	3.3	4.1
FOS	411.903	8.65	243.55	8.3	1536.25	248.25	329.95	79.25	200.35
GABRA1	19.104	6.65	4.25	6.75	5.55	5.5	3.95	132.6	5.05
GABRA2	19.9824	9.9	5.65	9.6	7.25	7.2	5	98.3	6.7
GRIA2	162.464	5.45	3.4	5.55	4.5	4.6	3.2	355.1	4.15
GSK3B	19.2943	18.45	11.8	23.25	18.25	42.35	27.45	15.1	18.75
HTR2A	5.32557	5.25	3.35	5.45	4.6	4.55	3.25	3.7	4.15
HTR3A	5.29773	6.1	3.85	6.15	5.1	4.95	3.65	3.85	4.55
IL2	6.98523	23.45	5.85	9.65	7	7.05	4.85	5.1	6.55
KCNH2	23.0102	122.35	3.05	5.85	4.5	4.1	3	13.5	3.8
KCNMA1	5.15966	6.4	4.1	6.5	5.3	5.2	3.85	4.1	4.9
LTA4H	280.293	28.1	64.55	17.45	752.6	965.7	79.2	75.7	172.95
MAOA	37.8335	30.6	60	61.4	62.05	14.6	12.85	11.5	311.9
MAOB	27.3028	23.9	33.85	55.8	20.7	10.65	7.8	15.4	9.95
MAPK14	34.0449	11.4	6.8	14.15	11.8	320.55	33.1	9.4	11.3
MIF	934.024	1845.75	1294.85	1295.75	2400.75	337.85	1168.1	2247.35	838.35
MMP1	165.514	8.4	5.2	9.1	6.4	6.35	4.5	4.7	5.9
MMP2	162.554	80.15	11.1	12.65	549.15	9.05	28.75	8.85	78.9
MMP9	15.3187	14.75	3.65	6.05	5.35	107.45	52.3	3.95	4.45
NCOA2	5.20739	7.65	3.75	6.25	4.95	39.05	3.65	3.85	4.65
NOS2	3.89943	4.9	3.1	5.05	4.15	4.2	3.05	3.35	4.05
NOS3	4.0142	8.5	3.1	5	4.25	4.2	3.05	3.25	3.85
NQO1	11.3875	7.4	6.45	7.75	6.45	5.75	4.25	4.7	5.9
NR3C2	10.9261	9.45	5.85	9.5	7.65	7	5.15	17.95	91.05
PDE3A	4.85057	5.95	3.8	6.35	5.2	5.2	3.6	3.85	4.75
PGR	4.66023	6.05	3.85	6.25	5	4.95	3.5	3.8	4.6
PIK3CG	5.30398	6.05	4	6.35	4.95	11.25	3.5	3.75	4.5
PIM1	50.0455	8.25	4.6	7.6	25.15	151.5	14.2	4.8	5.7
PKIA	62.0205	38.15	15.95	33.45	29.7	24.3	47.85	133.95	21.75
PLAU	16.0341	6.25	69.1	6.2	6.9	5.15	3.85	3.9	4.8
PPARG	6.76761	5.45	3.45	5.85	5.65	4.55	3.25	3.5	4.3
PRKACA	123.562	641	65.6	159.75	101.4	187.6	84.65	151.35	65.25
PTGS1	6.69205	4.6	2.7	4.45	3.75	3.8	2.7	2.9	5.15
PTGS2	39.6847	11.3	6.2	10.45	7.7	121.95	5.25	5.85	7.1
PTPN1	10.4653	4.65	3	4.85	34.45	6	5.3	3.2	5.05
RELA	65.1642	126.6	48.95	137.45	221.85	160.1	111.05	41.3	54.5
RXRA	13.6472	15.8	7.55	24.65	8.45	80.65	5.15	6.95	11.7
SCN5A	5.30341	38.45	3.75	6.45	5.2	5.25	3.7	3.95	4.8
SLC6A2	4.66932	5.25	3.15	5.1	4.2	4.2	3	3.25	3.85
SLC6A3	3.88409	4.6	3	4.85	4.1	4.05	3.3	3.2	3.7
SLC6A4	7.16875	6.45	4.1	7.1	10.45	5.3	3.85	4.25	4.95
TOP2A	81.3585	19.95	8.65	16.65	10	9.5	40.2	6.8	9.65
ABAT	124.9	24.9833	200.583	128.75	11.8	73.6833	9.23333	817	20.8333
ABCB1	10.6	6.55	4.3	6.8	5.4	5.4	3.7	4.1	5.05
ABCG2	11.6977	4.7	2.9	4.8	4	4.05	2.9	5.1	3.7
ACR	6.34318	7.2	4.7	7.5	6.1	6.1	4.35	4.65	5.65
APP	315.268	36.15	251.75	42.65	187.35	55.95	83.2	582.85	992.35
ADH1B	74.2864	13.45	12.6	913.1	162.2	6.35	21.6	4.5	615.45
ADRA2B	4.05227	5.1	3.25	5.25	4.4	4.35	3.1	3.35	4.05
AHR	41.1949	43.5	13.45	37.8	56.7	32.15	13.9	10.85	175.8
AKR1C3	109.885	11.05	267.35	193.15	213.8	7.15	82.8	4.7	417.2
BACE1	70.0631	15	10.1	16.5	12.4	11.85	8.7	68.5	11.9
BCHE	15.0477	11.05	6.25	21.05	7.5	7.4	5.2	5.6	28.3
C1R	161.305	27.6	22.35	2998.7	650.7	10.05	187.85	10.3	259.9
ALDH5A1	45.7801	12.95	13.15	23	15.3	8.9	88.35	98.95	14.35
CA3	22.7835	28.55	14.8	22.55	14.45	13.3	9.7	8.9	13.4
CA6	135.622	8.65	5.1	8.35	6.45	6.3	4.65	4.85	6
CA7	5.74318	7.85	3.65	11.8	4.85	4.6	3.95	5	6.15
CA14	11.1426	23.65	13	18.65	9.4	8.2	7.5	10.6	10.35
CACNA2D1	3.5875	4.5	2.9	4.65	3.95	3.9	2.8	3.05	3.6
CHRM5	17.1381	23.1	15.9	23.35	18.1	15.35	10.3	10.7	12.1
CYP1A1	23.3841	5.6	3.5	5.85	1656.05	4.6	3.55	3.55	4.3
CYSLTR1	13.5301	27.4	11.7	21	12.9	13.05	9.1	8.75	11.7
CYSLTR2	39.5386	57.75	33.05	65.85	41.35	40.5	30.1	31.35	39.55
DRD4	4.27898	5	2.25	3.65	3.2	3.15	2.25	2.45	2.85
TLR4	8.61761	6.6	4.35	6.7	5.55	71.35	4	4.2	5.15
TLR7	10.0415	7.1	4.4	7.75	5.55	6.8	3.85	4.1	5.1
TLR8	9.24318	5.55	3.6	5.85	4.8	213.8	3.4	3.5	4.4
CA5B	5.1108	6.5	4.2	6.55	5.6	5.6	3.9	4.35	5.05
CALM2	221.443	287.3	59.1	118.8	131.2	282.45	195.6	953.4	93.65
CALM3	221.443	287.3	59.1	118.8	131.2	282.45	195.6	953.4	93.65
CAMK2A	5.10625	6.05	4.1	6.65	5.2	5.1	3.65	9.9	4.8
CHRNE	6.175	9	5.15	8.75	6.7	6.7	4.6	5	6.1
CYP1A2	59.9244	5.8	3.75	4748.4	80.55	4.8	3.6	3.8	4.7
CYP1B1	6.1108	7.35	7.3	17.6	7.2	6.3	4.65	4.95	5.65
CYP3A4	7.77727	6.15	5.4	7.2	7.65	5.1	5.3	5.1	7.2
DRD2	2.875	3.7	2.25	4.8	3.45	3.2	2.25	2.45	2.8
EBP	100.699	149.2	48.7	970.5	60.7	57.75	44.35	43.55	118.35
ERO1A	14.3273	14.05	8.95	13.4	10.35	45.75	6.75	7.25	10.1
F3	92.7619	29.35	16.75	30.7	66.95	19.25	14.75	47	151.75
GABRA6	9.6267	8.95	5.2	8.7	6.65	6.55	4.65	4.95	6.1
GLI1	9.06193	10.8	7.45	11.2	8.7	7.6	6.1	6.6	7.55
GLO1	366.683	21	102.2	106.4	230.1	104.2	114.6	363.6	273.05
GPR183	15.9108	19.15	9.55	17.65	11.6	37.7	8.3	8.55	20.35
GRIN2A	3.71193	4.2	2.7	4.35	3.65	3.65	2.6	2.9	3.35
GSTP1	364.511	883.95	285.55	52.35	972.6	349.3	410.9	173.15	208.7
GUSB	99.7415	35.95	46.7	378.35	421.9	62.7	101	19.5	151.4
HDAC4	6.83466	6.25	3.9	6.3	7.3	17.75	10.15	16.2	12.15
HIF1A	381.602	22.15	49.2	25.05	57.95	1018.85	155.4	107.65	660.7
HSD17B3	6.80057	6.45	4.1	6.45	5.5	5.5	3.95	4.3	5
IDO1	6.83295	11.55	5.75	8.85	8	7.8	7.1	4.45	5.2
IMPDH1	29.2932	21	13.55	11.5	22.2	173.2	13.8	16.35	16.95
IMPDH2	286.535	185.1	37.45	163.95	304.1	77.25	433.7	95.15	228.9
KCNA3	4.65966	7.25	4	5.95	4.65	5.8	3.4	3.55	4.35
KCNN1	28.3653	32.85	24	57.45	24	26.85	20.65	66.65	26.2
KCNN2	12.9455	15.65	6.85	12.8	8.7	8.65	5.95	15.55	7.9
HSP90AA1	1906.95	11	226.3	19.85	145.55	1196.7	583.1	967.85	766.05
HMGCR	24.5455	11.55	7.05	8.05	7	27.85	4.9	10.1	125.4
HBA1	6071.51	22182.8	8899.8	6719	27233.3	12660.5	4485.4	2820.45	593.45
GLI2	6	6.75	4.45	6.75	5.6	5.6	4	4.15	5.15
GAD2	20.5784	5.75	3.65	6.15	5.05	5.05	3.65	32.35	4.6
ESRRA	26.8881	81.7	33.9	87.9	36.75	45.45	18.9	20.45	23.85
KLF5	44.0193	38.6	17.6	32.1	17.1	14.9	11.05	8.7	935.1
LACTB	37.9136	33.95	38.5	37.05	37.15	62.7	37.1	36.55	37
NFE2L2	159.43	36.7	31.55	36.1	46.15	379.8	36.05	60.65	177.25
NFKB1	15.3585	4.15	2.65	4.35	4.45	23.6	17.1	2.85	3.4
NQO2	34.3307	26.75	324.3	155.65	64.75	142.2	14.75	55.65	13.8
ODC1	345.347	33.25	84.65	16.55	99.7	200.5	200.25	71.65	127.6
OPRD1	5.05511	6.25	4.05	6.5	5.4	5.2	3.85	4.2	4.95
XPO1	238.861	12.35	22.25	11.65	42.35	232.7	175.45	120.8	276.05
TUBB1	8.62159	16.3	6.65	11.35	8.3	32.8	5.65	6.1	7.6
TUBB3	1276.21	744.4	125.05	602.5	770.5	132.95	528.8	6905.6	568.05
LTB4R	27.4	35.25	16.6	30	22	59.2	16.2	14.35	21.1
LYPLA1	53.0381	8.75	33.7	30.45	28.05	205.55	51.4	8.3	142.7
LYPLA2	69.7347	81.55	64.75	130.2	79.75	76.1	61.05	59.45	62
MAPT	17.8813	15.4	12.4	9.9	8.55	7.8	5.65	163.55	7.45
PD3EB	7.17273	8.4	5.55	8.4	6.6	6.75	4.7	5.25	6.3
PDE4A	15.5625	6.45	3.9	7	39.55	5.85	3.9	45.2	5.3
PDE4B	93.6682	26.75	24.8	27.1	25.55	312.55	18.4	198.2	29.15
PDE5A	13.4778	27.7	12.5	23.75	12.2	12.25	8.4	7.9	11.45
PLAUR	30.0716	12.45	9.55	15.2	105	349.3	10.3	8.5	14.55
PTAFR	20.8676	14.85	13.75	16.45	9.1	192.5	7.55	6.85	5.05
PTGER2	24.3477	11.95	7.5	11.35	9	58.9	5.8	5.95	8.65
QPCT	55.8989	17.45	9.2	14.35	8.7	911.7	6	16.15	30.7
QTRT1	7.01307	12.45	4.35	8.2	8.4	5	4.05	7	5.25
RAD52	6.00227	7.3	4.55	7.75	6.3	6.2	4.35	4.75	5.95
RCE1	16.5489	21	13.05	30.2	15.25	12.6	12.6	11.65	15.5
RXRB	63.1943	97.4	42.7	80.1	72.8	58.85	43.35	72.5	48.4
SCN8A	3.35114	4.2	2.65	4.35	3.65	3.65	2.6	3.3	3.35
SENP6	55.1318	35.5	14.8	21.25	16.9	125.45	16.05	25	21.95
SENP7	6.58068	10.25	5.4	8.9	6.5	6.55	4.45	4.7	6.1
SHBG	3.70739	4.6	3.05	4.95	4	4	2.9	3.05	3.7
SLC2A1	5.59659	6.15	3.85	6.25	5.05	5	3.6	3.85	4.65
SLC16A3	24.9977	4.55	2.9	4.75	18.3	180.3	2.8	3.05	3.6
SLC22A1	68.6449	14	8.35	5158.85	9.7	9.8	6.45	6.85	8.9
SLC22A12	7.69148	6.75	13.1	10	7.4	7.45	7.9	7.95	7.7
TACR3	5.58864	7.4	4.5	7.7	5.95	5.85	4.15	4.45	5.45
THRB	3.51307	4.35	2.75	4.55	3.85	3.85	2.8	3.05	3.5
TNFRSF1A	128.41	224.15	77.05	132.3	834	962.65	81.5	22.3	97.05
TTR	2030.73	7.85	4.15	28726.4	33.75	13.75	5.1	1571.2	4.9
